# Supplementary material for: Metabolomics and Network Pharmacology-Based Screening of Candidate Hepatoprotective Metabolites in Fermented Dendrobium officinale Against Acetaminophen-Induced Liver Injury
Source: Curr Issues Mol Biol. 2026 Feb 25;48(3):242. doi: 10.3390/cimb48030242 (PMC13026016; doi:10.3390/cimb48030242)
Supplement: Supplementary file 1 [file cimb-48-00242-s001.zip]

Archive with 1 entries (1 files):
- cimb-4110451-supplementary.pdf
